# Supplementary material for: Botulism in Spain: Epidemiology and Outcomes of Antitoxin Treatment, 1997–2019
Source: Toxins (Basel). 2022 Dec 20;15(1):2. doi: 10.3390/toxins15010002 (PMC9863742; doi:10.3390/toxins15010002)
Supplement: Supplementary file 1 [file toxins-15-00002-s001.zip]

Archive with 1 entries (1 files):
- toxins-2052615-supplementary.pdf
